# Supplementary material for: Impact of an educational intervention on dental professionals’ ability to associate oral cancer risk factors with pathological changes: a before-and-after quasi-experimental study
Source: Front Oral Health. 2026 Jun 15;7:1690796. doi: 10.3389/froh.2026.1690796 (PMC13312261; doi:10.3389/froh.2026.1690796)
Supplement: Supplementary file 1 [file Table2.xlsx]

## Sheet: Sheet1
Indicate Risk Factor _IDontKno=0, 1Risk=1, C_2Risk=2, D_3Risk=3, E_MoreThan3Risk=4)	Indicate OPMD _IDontKno=0, 1OPMD=1, C_2OPMD=2, D_3OPMD=3, _MoreThan3OPMD=4	Region (WK_WestKalimantan=1, WP_WestPapua=2, BDG_Bandung=3, JKT_Jakarta=4, BA_BandaAceh=5)	Gender_Female=1, M=2
3	0	1	1
2	0	1	1
3	1	1	1
3	3	1	1
3	3	1	1
3	1	1	1
3	1	1	1
3	0	1	2
2	3	1	1
2	0	1	1
2	3	1	1
3	0	1	1
4	3	1	1
4	0	1	1
2	1	1	2
3	3	1	1
3	0	1	1
3	3	1	1
3	3	1	1
1	0	1	1
2	0	1	1
4	1	1	1
3	3	2	1
4	1	2	1
3	1	2	2
3	1	2	2
3	1	2	2
0	0	2	1
3	1	2	2
2	1	2	1
4	1	2	1
3	0	2	1
0	0	2	1
3	0	2	2
3	1	2	1
3	1	2	1
3	0	2	2
0	0	2	2
3	0	2	1
3	0	2	1
3	0	2	1
3	0	2	1
1	1	4	1
4	1	4	1
1	1	4	1
2	1	4	1
4	0	4	1
2	1	4	1
1	0	4	1
4	1	4	1
4	0	4	1
0	0	4	1
0	0	4	1
3	1	4	1
4	0	4	1
4	1	4	1
2	0	4	1
0	1	4	1
4	1	4	1
3	1	4	1
2	0	4	1
1	1	4	1
2	0	4	1
2	0	4	1
1	1	4	1
0	1	4	1
2	1	4	1
2	1	4	1
3	1	4	2
3	3	3	2
3	0	3	1
3	1	3	1
3	1	3	2
0	0	3	2
1	0	3	1
0	1	3	1
2	1	3	1
1	1	3	2
2	1	3	1
3	3	3	1
4	0	3	1
4	1	3	1
3	0	3	1
3	3	3	1
0	1	3	1
3	0	3	1
4	4	3	1
3	1	3	1
2	3	3	1
3	3	3	1
2	1	3	1
2	1	3	1
1	0	3	1
3	0	3	1
4	3	3	1
3	1	3	1
3	0	3	1
2	0	3	1
1	1	3	1
1	0	3	1
2	1	3	1
3	1	3	1
3	3	3	1
1	1	3	1
0	0	3	1
4	4	3	1
4	0	3	1
3	1	3	1
3	1	3	1
3	3	3	2
3	1	3	1
3	1	3	1
3	0	3	1
3	0	3	1
1	1	3	1
2	1	3	1
3	0	3	1
4	1	3	1
3	1	3	1
4	0	3	1
0	1	3	1
2	1	3	1
3	0	3	1
1	1	3	1
1	0	3	1
0	0	3	1
1	1	3	1
3	4	3	2
1	1	3	1
0	0	3	1
2	1	3	1
1	0	3	1
1	4	5	1
4	1	5	1
4	4	1	1
4	4	5	1
4	1	5	1
4	1	5	2
4	1	5	1
4	4	5	1
4	4	5	2
4	4	5	1
4	4	5	1
4	1	5	1
4	4	5	1
4	4	5	1
4	4	5	1
4	4	5	1
4	4	5	1
4	1	5	1
4	1	5	1
4	4	5	1
4	4	5	1
4	4	5	1
4	4	5	1
4	4	5	1
4	4	5	1
4	4	5	1
4	4	5	2
4	4	5	1
4	1	5	1
1	1	5	1
4	1	5	1
4	4	5	1
4	4	5	1
4	4	5	1
4	4	5	1
4	4	5	1
3	4	5	1
4	4	5	1
4	4	5	1
4	4	5	1
3	3	5	2
4	1	5	1
4	3	5	1
4	4	5	1
4	4	5	1
