# Supplementary material for: Impact of an educational intervention on dental professionals’ ability to associate oral cancer risk factors with pathological changes: a before-and-after quasi-experimental study
Source: Front Oral Health. 2026 Jun 15;7:1690796. doi: 10.3389/froh.2026.1690796 (PMC13312261; doi:10.3389/froh.2026.1690796)
Supplement: Supplementary file 2 [file Table3.xlsx]

## Sheet: Sheet1
Indicate Risk Factors of OC (0_IDontKnow, 1 Risk=1, 2 risk=2 3 risk=3, Morethan3risks=4)	Indicate OPMd (0_IDontKnow, 1_1OPMD, 2_2OPMD, 3_3OPMD, 4_Morethan3OPMD)	Gender_Female=1, male=2	Region _BA=1, WP=2, JKT=3, WK=4, BDG=4
3	2	1	3
3	4	1	1
3	4	1	4
2	3	1	5
4	4	1	1
3	2	2	3
3	1	1	3
4	4	1	1
2	1	1	5
4	4	1	3
3	3	1	5
4	4	1	5
4	4	1	5
4	4	1	1
4	4	1	1
4	4	1	1
4	4	1	3
4	4	2	1
4	4	1	1
4	1	1	3
4	4	1	3
4	4	2	3
4	4	1	1
4	3	1	3
4	4	1	5
4	4	1	5
3	2	1	5
1	4	1	5
4	2	1	5
4	4	1	1
4	4	2	5
4	4	1	1
4	4	1	5
4	3	1	4
4	4	1	1
4	4	1	1
4	4	2	1
4	4	1	1
3	4	1	1
4	4	1	4
4	4	1	3
4	4	1	4
4	4	1	4
3	2	2	1
4	4	1	1
4	3	1	1
4	4	1	1
4	4	1	1
4	4	1	1
4	4	1	3
4	4	1	4
4	3	1	1
4	4	1	1
4	4	1	1
2	1	1	1
4	4	1	1
4	4	1	1
1	4	1	1
2	2	2	3
4	4	1	3
4	4	1	3
3	4	1	5
4	4	2	4
4	3	2	4
4	4	1	1
4	4	1	1
3	1	1	5
4	4	1	5
4	4	1	1
4	4	1	5
4	3	1	1
4	4	1	1
4	4	1	1
4	4	1	1
4	4	1	1
4	4	1	1
4	2	1	5
4	2	1	1
4	4	1	1
4	4	1	5
4	4	1	5
4	4	1	3
4	4	1	5
4	1	1	5
4	3	1	4
4	4	1	4
4	4	1	4
4	3	1	3
4	4	1	2
4	3	1	3
1	1	1	3
4	4	1	3
3	3	1	3
4	4	1	5
4	4	1	5
4	2	1	5
4	4	2	5
1	1	1	5
2	2	1	5
4	3	1	5
4	3	1	5
4	4	1	5
4	4	1	5
4	4	2	5
4	4	1	5
1	1	1	5
3	2	1	5
3	3	1	5
4	2	1	5
4	4	1	5
4	3	1	5
4	4	1	5
4	4	2	5
4	2	2	5
2	2	1	5
4	2	1	5
4	4	1	5
4	4	1	5
4	4	1	2
3	3	1	5
4	4	1	2
4	3	2	2
3	2	2	2
3	3	1	5
3	4	1	2
4	4	1	2
4	4	2	2
4	4	1	2
1	1	1	2
4	4	2	2
4	4	1	2
3	3	1	2
4	3	1	2
2	2	2	2
4	4	1	2
3	4	1	2
3	3	1	2
2	3	1	5
4	1	1	5
1	4	1	5
3	3	1	5
4	4	1	5
4	4	1	5
4	4	1	5
